# Supplementary material for: Slurry Homopolymerization of Ethylene Using Thermostable α-Diimine Nickel Catalysts Covalently Linked to Silica Supports via Substituents on Acenaphthequinone-Backbone
Source: Polymers (Basel). 2022 Sep 5;14(17):3684. doi: 10.3390/polym14173684 (PMC9459716; doi:10.3390/polym14173684)
Supplement: Supplementary file 1 [file polymers-14-03684-s001.zip]

Archive with 1 entries (1 files):
- polymers-1834075-supplementary.pdf
